# Supplementary material for: Widespread Intra- and Inter-Network Dysconnectivity among Large-Scale Resting State Networks in Schizophrenia
Source: J Clin Med. 2023 Apr 28;12(9):3176. doi: 10.3390/jcm12093176 (PMC10179370; doi:10.3390/jcm12093176)
Supplement: Supplementary file 1 [file jcm-12-03176-s001.zip]

Archive with 1 entries (1 files):
- jcm-2213703-Supplementary.pdf
